# Supplementary material for: Evaluation of Preferential Cytokine Adsorption onto Biosensing Surface Modified with Glycopolymer
Source: Biosensors (Basel). 2025 Mar 12;15(3):178. doi: 10.3390/bios15030178 (PMC11940340; doi:10.3390/bios15030178)
Supplement: Supplementary file 1 [file biosensors-15-00178-s001.zip]

Archive with 1 entries (1 files):
- biosensors-3468093-supplementary.pdf
